# Supplementary material for: Hypoxia-autophagy axis induces VEGFA by peritoneal mesothelial cells to promote gastric cancer peritoneal metastasis through an integrin α5-fibronectin pathway
Source: J Exp Clin Cancer Res. 2020 Oct 20;39:221. doi: 10.1186/s13046-020-01703-x (PMC7576728; doi:10.1186/s13046-020-01703-x)
Supplement: Supplementary file 1 — Additional file 1. [file 13046_2020_1703_MOESM1_ESM.xlsx]

## Sheet: Sheet1
Supplementary Table S1: List of primer sequences of forward and reverse human primer sets used for real time qPCR in the study.
Gene	Forward primer	Reverse primer
SIRT1	TAGCCTTGTCAGATAAGGAAGGA	ACAGCTTCACAGTCAACTTTGT
VEGFA	ATCGAGTACATCTTCAAGCCAT	GTGAGGTTTGATCCGCATAATC
TUBULIN	CCCTAGAACAACGGCCTGAG	GTTACCTGCCCCAGACTGAC
